# Supplementary material for: The Frequency, Preferences, and Determinants of Energy Drink Consumption Among Young Polish People After the Introduction of the Ban on Sales to Minors
Source: Nutrients. 2025 Aug 20;17(16):2689. doi: 10.3390/nu17162689 (PMC12389082; doi:10.3390/nu17162689)
Supplement: Supplementary file 1 [file nutrients-17-02689-s001.zip]

Archive with 1 entries (1 files):
- nutrients-3780642-supplementary.pdf
